# Supplementary material for: Development and validation of a TLS-associated signature for prognosis prediction in breast cancer: new insights into QPRT
Source: Front Immunol. 2026 May 7;17:1834127. doi: 10.3389/fimmu.2026.1834127 (PMC13189804; doi:10.3389/fimmu.2026.1834127)
Supplement: Supplementary file 1 [file DataSheet1.csv]

Table S1. TLS-related gene signatures
Genesets	Genes
9-gene TLS signature	CD79B/CD1D/CCR6/LAT/SKAP1/CETP/EIF1AY/RBP5/PTGDS
12-Chemokine TLS signature	CCL2/CCL3/CCL4/CCL5/CCL8/CCL18/CCL19/CCL21/CXCL9/CXCL10/CXCL11/CXCL13
34-gene HEV signatue	C1S/IL2RG/CSF2RB/CHST4/FUT7/LIPG/LIFR/ENPP2/CH25H/C4BPA/ENPP6/CXCL13/CCL19/CCL21/MADCAM1/NTAN1/VCAM1/ICAM1/VWF/SELE/SELP/ACKR1/NR2F2/LRG1/ST3GAL6/ST3GAL4/B4GALT1/B4GALT6/GCNT1/B3GNT3/FUT4/CHST2/CXCL10/CXCL9
GC signature	ACOT6/AICDA/AMBN/APOBEC3A/ARID3C/ARL5C/ASB11/BEND4/BTLA/C12orf42/CCDC103/CCDC42/CCL1/CCR3/CCR6/CD22/CD79A/CELA1/CFHR1/CNR2/COL19A1/CPLX4/CR2/CSAG1/CSN3/CTAGE1/CXCL13/CXCR1/CXCR2/CXCR5/DAZL/DEFA4/DMRT3/DPPA4/FAM170A/FBXO40/FCAMR/FCGR3B/FCRL1/FCRL3/FCRL5/FCRLA/FDCSP/FIGLA/FNDC7/FNDC8/FOXI2/GBP7/GPR18/GPR52/GYS2/HCAR3/HCG22/HEPACAM/HORMAD2/HS3ST4/HSF5/HSPB3/IGLL1/IL13/KCNQ5/KIF4B/KLHL14/KRTAP29-1/KR…	Mature tertiary lymphoid structures are key niches of tumour-specific immune responses in pancreatic ductal adenocarcinomas
